# Supplementary material for: Neoantigen mRNA vaccines induce progenitor-exhausted T cells that support anti-PD-1 therapy in gastric cancer with peritoneal metastasis
Source: Gastric Cancer. 2025 Jul 31;28(5):825–36. doi: 10.1007/s10120-025-01640-8 (PMC12378472; doi:10.1007/s10120-025-01640-8)
Supplement: Supplementary file 3 — Supplementary file2 (XLSX 22 KB) [file 10120_2025_1640_MOESM3_ESM.xlsx]

## Sheet: Sheet1
Supplementary table 1.Reagents used in this study.
company	catalog #	product
BioLegend	100312	APC anti-CD3ε (145-2C11)
BioLegend	100412	APC anti-CD4 (GK1.5)
BioLegend	505810	APC anti-IFN-γ (XMG1.2)
BioLegend	406610	APC anti-mouse IgG1 Antibody
BioLegend	100714	APC/Cyanine7 anti-CD8a (53-6.7)
Sigma-Aldrich	B7651	Brefeldin A
BD Biosciences	551323	DimerX I: Recombinant Soluble Dimeric Mouse H-2D[b]:Ig
BD Biosciences	550750	DimerX I: Recombinant Soluble Dimeric Mouse H-2K[b]:Ig
ThermoFisher Scientific	65-0863-18	eBioscience Fixable Viability Dye eFluor 450
BioLegend	100306	FITC anti-CD3ε (145-2C11)
BioLegend	420801	Fixation buffer
BioLegend	421002	Intracellular Staining Perm Wash Buffer
BioXcell	BE0307	InVivoMAb anti-mouse CD16/CD32 (2.4G2)
BioLegend	103126	Pacific Blue anti-mouse CD45 Antibody (30-F11)
BioLegend	406608	PE anti-anti-mouse IgG1 (RMG1-1)
BioLegend	100708	PE anti-CD8a (53-6.7)
BioLegend	134606	PE anti-mouse Ly108 Antibody (330-AJ)
BioLegend	134610	APC anti-mouse Ly108 Antibody (330-AJ)
BioLegend	506306	PE anti-TNF-𝑎 (MP6-XT22)
BioLegend	505826	PE/Cyanine7 anti-IFN-γ (XMG1.2)
BioLegend	119716	PE/Cyanine7 anti-mouse CD366 (Tim-3) Antibody
BioLegend	103258	PE/Dazzle594 anti-CD45R/B220 (RA3-6B2)
BioLegend	123146	PE/Dazzle594 anti-F4/80 (BM8)
BioLegend	127648	PE/Dazzle594 anti-Ly-6G (1A8)
BioLegend	108748	PE/Dazzle594 anti-NK-1.1 (PK136)
BioLegend	100434	PerCP/Cyanine5.5 anti-CD4 (GK1.5)
BioLegend	116012	PerCP/Cyanine5.5 anti-mouse CD4 Antibody (RM4-4)
BioLegend	400102	purified anti-mouse IgG1 (MOPC-21)
BioLegend	114122	Ultra-LEAF Purified anti-mouse CD279 (PD-1)
BioLegend	423102	Zombie Aqua Fixable Viability Kit
AAT Bioquest	12507	D-luciferin Potassium Salt
Nacalai Tesque	08458-16	Dulbecco’s modified Eagle’s medium
Nacalai Tesque	30264-56	RPMI 1640
Corning	355006	MITO+ serum extender
Nacalai Tesque	09367-34	Penicillin‐Streptomycin Mixed Solution
PeproTech	315-03-1MG	mouse GM-CSF
PeproTech	214-14-1MG	mouse IL-4
FujiFilm Wako Pure Chemical Corporation	121-05161	lipopolysaccharide
Nacalai Tesque	17557-94	1mol/l-HEPES Buffer Solution
Nacalai Tesque	06977-34	100mM-Sodium Pyruvate Solution(100x)
Nacalai Tesque	06344-56	MEM Non-Essential Amino Acids Solution(100x)
Sigma-Aldrich	M7522	2-mercaptoethanol
ThermoFisher Scientific	11668500	Lipofectamine 2000
FujiFilm Wako Pure Chemical Corporation	076-05962	G-418 Sulfate
BioXcell	BE0307	anti-mouse CD16/32
NOF CORPORATION	SS-OP	COATSOME®SS-OP
NOF CORPORATION	SS-EC	COATSOME®SS-EC
NOF CORPORATION	302-16881	COATSOME®MC-8181 (DOPC; 1,2-dioleoyl-sn-glycero-3-phosphocholine)
SIGMA Aldrich	C8667-5G	Cholesterol
NOF CORPORATION	GM-020	DMG-PEG2000 (SUNBRIGHT®GM-020) (1,2-dimyristoyl-rac-glycero-3-methoxypolyethylene glycol) 2000
nacalai tesque	21029-55	DL-Malic Acid
nacalai tesque	31320-05	Sodium Chloride
nacalai tesque	02442-44	MES (2-(N-morpholino)ethanesulfonic acid)
nacalai tesque	17557-94	HEPES (4-(2-hydroxyethyl)-1-piperazineethanesulfonic acid)
Merck	UFC810096	AmiconUltra-4-100K Centrifugal Units
nacalai tesque	14249-24	D-PBS (-)
nacalai tesque	14713-95	99.5% Ethanol
nacalai tesque	30404-45	Sucrose
nacalai tesque	35406-75	Tris(hydroxymethyl)aminomethane
ThermoFisher Scientific	AM1333	MEGAscript T7 Transcription Kit
Takara Bio	6131	IVTpro mRNA Synthesis System
TriLink Biotechnologies	N-1081	N1-methylpseudouridine-5'-triphosphate
FUJIFILM Wako Pure Chemical Corporation	N-1081	N1-methylpseudouridine-5'-triphosphate
TriLink Biotechnologies	N-7113	CleanCap Reagent AG
New England Biolabs	M0525	Quick CIP
Qiagen K.K.	74104	RNeasy Mini Kit
Agilent Technologies	5067-1511	RNA6000 Nano Kit
Beckman Coulter Inc	A63987	RNAClean XP
Takara Bio	R045A	PrimeSTAR MAX DNA polymerase
FujiFilm Wako Pure Chemical Corporation	032-22364	collagenase
Sigma-Aldrich	D4263	Dnase I
PeproTech	315-05	mouse IFN-𝛾
